# Supplementary material for: Relative Telomere Length and Telomerase Reverse Transcriptase (TERT) Expression Are Associated with Age in Almond (Prunus dulcis [Mill.] D.A.Webb)
Source: Plants (Basel). 2021 Jan 20;10(2):189. doi: 10.3390/plants10020189 (PMC7909263; doi:10.3390/plants10020189)
Supplement: Supplementary file 1 [file plants-10-00189-s001.zip]

Archive with 5 entries (4 files):
- SupplmentaryFile_S2.R
- __MACOSX/
- __MACOSX/._SupplmentaryFile_S2.R
- SupplmentaryFile_S1.xlsx
- __MACOSX/._SupplmentaryFile_S1.xlsx
